# Supplementary material for: Non-Pharmacological Management of Gestational Diabetes Mellitus with a High Fasting Glycemic Parameter: A Hospital-Based Study in Vietnam
Source: J Clin Med. 2024 Oct 2;13(19):5895. doi: 10.3390/jcm13195895 (PMC11478153; doi:10.3390/jcm13195895)
Supplement: Supplementary file 1 [file jcm-13-05895-s001.zip]

Archive with 1 entries (1 files):
- jcm-3082837-supplementary.pdf
